# Supplementary material for: Chikungunya-Driven Gene Expression Linked to Osteoclast Survival and Chronic Arthralgia
Source: Infect Dis Rep. 2024 Sep 20;16(5):914–22. doi: 10.3390/idr16050073 (PMC11417755; doi:10.3390/idr16050073)
Supplement: Supplementary file 1 [file idr-16-00073-s001.zip]

Archive with 4 entries (3 files):
- supplementary/
- supplementary/supplementary.docx
- supplementary/Table-S1.tsv
- supplementary/Table-S2.tsv
