# Supplementary material for: Chikungunya-Driven Gene Expression Linked to Osteoclast Survival and Chronic Arthralgia
Source: Infect Dis Rep. 2024 Sep 20;16(5):914–22. doi: 10.3390/idr16050073 (PMC11417755; doi:10.3390/idr16050073)
Supplement: Supplementary file 1 [file idr-16-00073-s001.zip › supplementary/Table-S1.tsv]

Table S1: Meta information for CHIKF patients and controls
Sample	Status	Gender	Age	Headache	Fever	Exanthema_rash	Conjuntivitis	Retroorbital_pain	Arthralgia	Myalgia	Number_of_Symptoms	CT_CHIKV	Days_of_symptoms
10C	Healthy	F	59	0	0	0	0	0	0	0	0	Neg
11	CHIKV	F	28	1	1	0	0	0	0	1	3	37.2	1
11C	Healthy	M	38	0	0	0	0	0	0	0	0	Neg
12C	Healthy	F	55	0	0	0	0	0	0	0	0	Neg
13C	Healthy	M	53	0	0	0	0	0	0	0	0	Neg
14	CHIKV	M	50	1	1	0	0	0	1	0	3	33.93	2
14C	Healthy	F	62	0	0	0	0	0	0	0	0	Neg
15C	Healthy	F	60	0	0	0	0	0	0	0	0	Neg
16	CHIKV	M	20	1	0	0	0	0	1	0	2	33.51	2
18	CHIKV	M	24	1	0	0	0	0	1	0	2	37.8	2
19	CHIKV	F	47	1	1	0	0	0	1	0	3	24.17	1
1C	Healthy	F	59	0	0	0	0	0	0	0	0	Neg
2	CHIKV	F	24	1	0	0	0	0	1	0	2	26.02	2
20	CHIKV	F	28	1	0	0	0	0	1	0	2	19.95	1
21	CHIKV	M	24	1	1	0	0	0	1	1	4	22.02	0
2C	Healthy	F	42	0	0	0	0	0	0	0	0	Neg
3	CHIKV	M	22	1	1	0	0	0	1	0	3	37.3	3
34	CHIKV	M	26	1	1	1	0	0	1	1	5	22.06	1
36	CHIKV	F	52	0	0	0	0	0	1	1	2	25.92	2
38	CHIKV	F	32	1	1	0	0	1	1	1	5	22.27	1
39	CHIKV	F	23	1	1	0	0	0	1	0	3	21.6	1
3C	Healthy	F	44	0	0	0	0	0	0	0	0	Neg
4	CHIKV	F	28	1	1	0	0	0	1	1	4	37.1	1
40	CHIKV	F	26	1	0	0	0	0	1	1	3	23.46	1
42	CHIKV	F	22	1	0	0	0	0	1	1	3	24.93	1
43	CHIKV	F	36	1	1	0	0	0	1	1	4	21.6	3
47	CHIKV	F	37	1	1	1	0	0	0	1	4	21.83	0
4C	Healthy	F	62	0	0	0	0	0	0	0	0	Neg
54	CHIKV	M	56	0	1	0	0	1	1	1	4	23.02	2
6	CHIKV	M	37	1	1	0	0	0	0	0	2	24.3	0
6C	Healthy	M	54	0	0	0	0	0	0	0	0	Neg
7	CHIKV	M	18	1	1	0	0	0	1	0	3	25.11	1
7C	Healthy	F	55	0	0	0	0	0	0	0	0	Neg
8	CHIKV	M	38	1	1	0	0	0	0	1	3	24.75	1
8C	Healthy	F	33	0	0	0	0	0	0	0	0	Neg
9	CHIKV	F	35	1	1	0	0	0	0	1	3	21.28	1
92	CHIKV	F	64	0	0	1	0	0	0	0	1	33.93	1
