# Supplementary material for: Chikungunya-Driven Gene Expression Linked to Osteoclast Survival and Chronic Arthralgia
Source: Infect Dis Rep. 2024 Sep 20;16(5):914–22. doi: 10.3390/idr16050073 (PMC11417755; doi:10.3390/idr16050073)
Supplement: Supplementary file 1 [file idr-16-00073-s001.zip › supplementary/Table-S2.tsv]

Table S2: Sample status and gender for Dengue virus infection
Sample	Status	Gender
SRR12561092	Healthy	male
SRR12561093	Healthy	male
SRR12561094	Healthy	male
SRR12561095	Healthy	female
SRR12561096	Healthy	female
SRR12561098	Healthy	female
SRR12561099	Healthy	male
SRR12561101	Healthy	male
SRR12561102	Healthy	female
SRR12561103	Healthy	male
SRR12561104	Healthy	male
SRR12561105	Healthy	female
SRR12561106	Healthy	female
SRR12561107	Healthy	male
SRR12561108	Healthy	male
SRR12561109	Healthy	female
SRR12561110	Healthy	female
SRR12561111	Healthy	male
SRR12561172	DENV	female
SRR12561198	DENV	female
SRR12561249	DENV	male
SRR12561250	DENV	male
SRR12561253	DENV	male
SRR12561254	DENV	male
SRR12561255	DENV	female
SRR12561258	DENV	male
SRR12561260	DENV	male
SRR12561263	DENV	male
SRR12561269	DENV	female
SRR12561271	DENV	male
SRR12561272	DENV	male
SRR12561273	DENV	male
SRR12561274	DENV	female
SRR12561275	DENV	male
